# Supplementary material for: Association of the Lung Immune Prognostic Index with Immunotherapy Outcomes in Mismatch Repair Deficient Tumors
Source: Cancers (Basel). 2021 Jul 27;13(15):3776. doi: 10.3390/cancers13153776 (PMC8345164; doi:10.3390/cancers13153776)
Supplement: Supplementary file 1 [file cancers-13-03776-s001.zip]

Archive with 1 entries (1 files):
- cancers-1271103-supplementary.pdf
